# Supplementary material for: Electron tomography imaging methods with diffraction contrast for materials research
Source: Microscopy (Oxf). 2020 Mar 2;69(3):141–55. doi: 10.1093/jmicro/dfaa002 (PMC7240780; doi:10.1093/jmicro/dfaa002)
Supplement: suppl_data_dfaa002 [file suppl_data_dfaa002.zip]

Archive with 2 entries (2 files):
- Supplemental movie S1.mp4
- Supplemental movie S2.mov
